# Supplementary material for: Identification of genes related to fatty acid metabolism in type 2 diabetes mellitus
Source: Biochem Biophys Rep. 2024 Oct 22;40:101849. doi: 10.1016/j.bbrep.2024.101849 (PMC11532806; doi:10.1016/j.bbrep.2024.101849)
Supplement: Multimedia component 1 [file mmc1.xlsx]

## Sheet: Supplementary Table 1
Supplementary Table 1 Primer sequences of feature genes
Primer	Sequence
MSANTD1 F	AGAGCTGTGTTCTCACAGGG
MSANTD1 R	GCTAGAATAGACGGGGCAGG
RASL10A F	TTGTGTCCTGATGGCTGGAAG
RASL10A R	GCTCACATGCTTGGGGTGTA
SOX4 F	TGCTCAAAGACAGCGACAAGA
SOX4 R	GGCGTTGCCGGACTTCA
ZNF497 F	GGCCGAGCACCTGAAGATC
ZNF497 R	GGTAGGAGCCCATGACGAAA
ZNF771 F	ACACCAAGATGCCTGGCGAA
ZNF771 R	CGGGACCTCCTTGTTGTCC
YTHDF3 F	TTCCCAATAACCAATTACGGC
YTHDF3 R	GGCTTCCTCCTCTTCTTGACG
IC-GAPDH F	CGAAGGTGGAGTCAACGGATTT
IC-GAPDH R	ATGGGTGGAATCATATTGGAAC
