# Supplementary material for: Identification of genes related to fatty acid metabolism in type 2 diabetes mellitus
Source: Biochem Biophys Rep. 2024 Oct 22;40:101849. doi: 10.1016/j.bbrep.2024.101849 (PMC11532806; doi:10.1016/j.bbrep.2024.101849)
Supplement: Multimedia component 2 [file mmc2.xlsx]

## Sheet: Supplementary Table 2
Supplementary Table 2 Results of support vector machine-recursive feature elimination (SVM-RFE) analysis
	FeatureName	FeatureID	AvgRank
1	RASL10A	34	5
2	SOX4	37	6.6
3	YTHDF3	43	7.4
4	ZNF497	45	9.4
5	ZNF771	46	9.6
6	SPNS1	38	10.4
7	KLK11	22	13.8
8	CXorf36	11	14.2
9	MATR3	24	15.2
10	KDELR3	21	16.4
11	EFNA3	15	17
12	RASGRP1	33	17.2
13	OR12D3	29	17.4
14	RNF19A	35	18
15	KREMEN2	23	18.8
16	MSANTD1	26	22.4
17	DSG3	14	23.4
18	OLIG3	27	23.6
19	CTDSPL2	10	24.2
20	GDF2	19	24.2
21	OPTC	28	24.2
22	CCDC142	7	24.4
23	TIMM10B	40	24.8
24	EFR3A	16	25.2
25	YTHDC2	42	25.2
26	C2orf70	4	25.8
27	PIGK	32	26
28	BHLHE41	3	26.4
29	PAK7	30	26.8
30	CA7	5	27
31	PCDHGB7	31	27.4
32	ZDHHC20	44	27.6
33	SLC30A3	36	28.8
34	COG3	9	29
35	ASGR1	1	29.2
36	TDO2	39	29.6
37	MOGAT2	25	30
38	ATP6V1B1	2	30.2
39	IGFBP1	20	30.6
40	DMWD	12	30.8
41	CCDC3	8	31.4
42	EXOC3L2	17	32.4
43	CASKIN2	6	34.2
44	GALNT5	18	37.2
45	DPF1	13	40.4
46	VSTM4	41	42.2
